# Supplementary material for: Correction: Neonicotinoid-Contaminated Puddles of Water Represent a Risk of Intoxication for Honey Bees
Source: PLoS One. 2015 Mar 23;10(3):e0119357. doi: 10.1371/journal.pone.0119357 (PMC4370396; doi:10.1371/journal.pone.0119357)
Supplement: S2 Data — (CSV) [file pone.0119357.s002.csv]

Sample	Treatment	Date	year	period	Acetamiprid	Atrazine	Azoxystrobin	Benoxacor	Bentazone	Boscalide	Chlorimuron-ethyle	Clothianidin	Desethylatrazin	Dimetachlore	Dimethemid	Femidone	Femidone.metabolite	Imidacloprid	Imidacloprid guanidine	Imidacloprid olefin	Imidacloprid urea	Imazethapyr	Mesotrione	Metalaxyl	Metobromuron	Metolachlor	Nicosulfuron	Picoxystrobin	Propazine	Rimsulfuron	Simazine	Spiroxamine	Thiabendazole	Thiamethoxam
47194301	Exposed	june-05	2012	During		7189						55.7	705	7.1									10681	0.5	1.5	10660		2.5	170.7		40.7	49.5	5.7	0.5
47194302	Exposed	june-05	2012	During		23						0.1	14										12.7	0.4		69			0.4			6.5	0.5	0.8
47194303	Exposed	june-05	2012	During		2.5						21.8	1.8											0.6		5.3						6.5	0.4	0.1
47194304	Exposed	june-05	2012	During		49.1				0.8		5.2	6.5	3.5									3047	0.2		4522.8			0.5			6.5	0.4	19.8
47173501	Exposed	june-05	2012	During		0.2						1.4	0.1													0.3
47173502	Exposed	june-05	2012	During		0.2						0.2	0.2													0.2								1.3
47173503	Exposed	june-05	2012	During		24.6						0.5	19.4													91.5			0.9
47173504	Exposed	june-05	2012	During		1.6						0.3	2.5													3.8
47173505	Exposed	june-05	2012	During		30.9						1.7	35.9													68			0.9
47173506	Exposed	june-05	2012	During		0.1						0.2	0.1													0.2								2
46363201	Control	may-22	2013	During																						0.1
46363202	Control	may-22	2013	During		0.1																				0.1
46363203	Control	may-22	2013	During		0.1							0.1													0.1
46363204	Control	may-22	2013	During		0.1							0.1													0.1							0.2
46363205	Control	may-22	2013	During																													0.1
46363206	Control	may-22	2013	During																													0.1
46363207	Control	may-22	2013	During		0.1							0.1													0.1					0.1		0.1
46363208	Control	may-22	2013	During		0.1							0.1													0.1							0.1
46363301	Control	may-22	2013	During																													0.1
46363302	Control	may-22	2013	During		0.1																				0.1							0.2
46363303	Control	may-22	2013	During																													0.2
46363304	Control	may-22	2013	During																													0.2
46363305	Control	may-22	2013	During																													0.2
46363306	Control	may-22	2013	During		0.1																											0.1
46363307	Control	may-22	2013	During																													0.1
46363308	Exposed	may-22	2013	During		369						0.5	35.4											0.4		0.2	8.4		0.7	6	1.3		0.5	36.6
46363401	Exposed	may-22	2013	During		0.1							0.1									0.2											0.2	1.5
46363402	Exposed	may-22	2013	During		0.3				0.2	0.4	0.2	0.1		0.1									0.7									0.2	5.5
46363403	Exposed	may-22	2013	During		0.2			1.5			0.6	0.1		0.1							1.6		0.7									0.2	63.4
46363404	Exposed	may-22	2013	During		0.1						0.4	0.1																				0.1
46363405	Exposed	may-22	2013	During		0.1						9.1	0.1											0.1									0.2	0.1
46363406	Exposed	may-22	2013	During		0.2						0.2	0.1											0.1									0.3	6.5
46363407	Exposed	may-22	2013	During		0.1						0.1																					0.2	0.2
46363408	Exposed	may-22	2013	During		127.2		6.1					7.9										9.7						1.5			0.4	0.1	0.2
46363501	Exposed	may-22	2013	During		0.1						0.1	0.1																				0.2	0.2
46363502	Exposed	may-22	2013	During		0.1						1.6																						0.1
46363503	Exposed	may-22	2013	During		0.1						0.6
46363504	Exposed	may-22	2013	During		0.1						2.7	0.2									0.1		0.1									0.2	0.1
46363505	Exposed	may-22	2013	During		0.1						1.4																					0.1	0.1
46363506	Exposed	may-22	2013	During		0.1						0.4	0.1																				0.1
Q059602-01	Exposed	june-29	2013	After	<0.001		<0.001					1.6				<0.001	<0.001	<0.001	<0.0008	<0.0007														0.13
Q059602-02	Exposed	june-29	2013	After	<0.001		0.009					0.27				<0.001	<0.001	<0.001	<0.0008	<0.0007	<0.0009													2.8
Q059602-03	Exposed	june-29	2013	After	<0.001		0.003					0.27				<0.001	<0.001	<0.001	<0.0008	<0.0007	<0.0009													1.5
Q059602-04	Exposed	june-29	2013	After	<0.001		0.002					0.099				<0.001	<0.001	<0.001	<0.0008	<0.0007	<0.0009													0.49
Q059602-05	Exposed	june-29	2013	After	<0.001		0.003					0.18				<0.001	<0.001	<0.001	<0.0008	<0.0007	<0.0009													0.99
Q059602-06	Exposed	june-29	2013	After	<0.001		<0.001					2.3				<0.001	<0.001	<0.001	<0.0008	<0.0007	<0.0009													0.005
Q059602-07	Exposed	june-29	2013	After	<0.001		0.002					0.11				<0.001	<0.001	<0.001	<0.0008	<0.0007	<0.0009													0.24
Q059602-08	Exposed	june-29	2013	After	<0.001		<0.001					0.32				<0.001	<0.001	<0.001	<0.0008	<0.0007														0.02
Q059602-09	Exposed	june-29	2013	After	<0.001		0.001					0.15				<0.001	<0.001	<0.001	<0.0008	<0.0007	<0.0009													0.43
Q059602-10	Exposed	june-29	2013	After	<0.001		0.001					1.2				<0.001	<0.001	<0.001	<0.0008	<0.0007	0.005													0.23
Q059602-11	Exposed	june-29	2013	After	<0.001		<0.001					0.98				<0.001	<0.001	<0.001	<0.0008	<0.0007	<0.0009													0.024
Q059602-12	Exposed	june-29	2013	After	<0.001		<0.001					1.1				<0.001	<0.001	<0.001	<0.0008	<0.0007	0.005													0.004
Q059602-13	Exposed	june-29	2013	After	<0.001		<0.001					0.13				<0.001	<0.001	<0.001	<0.0008	<0.0007	<0.0009													0.36
Q059602-14	Exposed	june-29	2013	After	<0.001		<0.001					0.28				<0.001	<0.001	<0.001	<0.0008	<0.0007	<0.0009													1.4
Q059602-15	Exposed	june-29	2013	After	<0.001		<0.001					0.32				<0.001	<0.001	<0.001	<0.0008	<0.0007	<0.0009													0.004
Q059602-16	Exposed	june-29	2013	After	<0.001		0.005					0.34				<0.001	<0.001	<0.001	<0.0008	<0.0007	<0.0009													1.8
Q059602-17	Exposed	june-29	2013	After	<0.001		0.001					0.13				<0.001	<0.001	<0.001	<0.0008	<0.0007	<0.0009													0.46
Q059602-18	Exposed	june-29	2013	After	<0.001		<0.001					0.017				<0.001	<0.001	0.007	<0.0008	<0.0007	<0.0009													0.053
Q059602-19	Exposed	june-29	2013	After	<0.001		<0.001					0.076				<0.001	<0.001	<0.001	<0.0008	<0.0007	<0.0009													0.28
Q059602-20	Exposed	june-29	2013	After	<0.001		<0.001					1.5				<0.001	<0.001	<0.001	<0.0008	<0.0007	<0.0009													0.005
Q059602-21	Exposed	june-29	2013	After	<0.001		<0.001					0.15				<0.001	<0.001	<0.001	<0.0008	<0.0007														0.76
Q059602-22	Exposed	june-29	2013	After	<0.001		0.001					0.15				<0.001	<0.001	<0.001	<0.0008	<0.0007														0.9
Q059602-23	Exposed	june-29	2013	After	<0.001		0.002					0.47				<0.001	<0.001	<0.001	<0.0008	<0.0007														0.67
Q059602-24	Exposed	june-29	2013	After	<0.001		2.1					1.7				<0.001	<0.001	<0.001	<0.0008	<0.0007	<0.0009													0.037
Q059602-25	Exposed	june-29	2013	After	<0.001		0.002					0.94				<0.001	<0.001	<0.001	<0.0008	<0.0007														0.81
Q059602-26	Exposed	june-29	2013	After	<0.001		0.002					0.13				<0.001	<0.001	0.001	<0.0008	<0.0007														0.82
Q059602-27	Exposed	june-29	2013	After	<0.001		0.001					0.27				<0.001	<0.001	<0.001	<0.0008	<0.0007	<0.0009													0.62
Q059602-28	Exposed	june-29	2013	After	<0.001		0.004					0.26				<0.001	<0.001	0.004	<0.0008	<0.0007	<0.0009													0.57
Q059602-29	Exposed	june-29	2013	After	<0.001		0.001					0.28				<0.001	<0.001	<0.001	<0.0008	<0.0007	<0.0009													0.62
Q059602-30	Exposed	june-29	2013	After	<0.001		<0.001					0.69				<0.001	<0.001	<0.001	<0.0008	<0.0007	0.005													0.041
Q059602-31	Exposed	june-29	2013	After	<0.001		0.061					0.27				<0.001	<0.001	<0.001	<0.0008	<0.0007	<0.0009													1.6
Q059602-32	Exposed	june-29	2013	After	<0.001		0.001					0.044				<0.001	<0.001	<0.001	<0.0008	<0.0007														0.39
Q059602-33	Exposed	june-29	2013	After	<0.001		0.003					0.27				<0.001	<0.001	<0.001	<0.0008	<0.0007														0.77
Q059602-34	Exposed	june-29	2013	After	<0.001		1.8					0.77				<0.001	<0.001	<0.001	<0.0008	<0.0007	<0.0009													0.056
